# Supplementary material for: Extracellular Vesicle-Mediated Delivery of AntimiR-Conjugated Bio-Gold Nanoparticles for In Vivo Tumor Targeting
Source: Pharmaceutics. 2025 Aug 5;17(8):1015. doi: 10.3390/pharmaceutics17081015 (PMC12389129; doi:10.3390/pharmaceutics17081015)
Supplement: Supplementary file 1 [file pharmaceutics-17-01015-s001.zip]

Archive with 1 entries (1 files):
- pharmaceutics-3762776-supplementary.pdf
